# Supplementary material for: Do Area-Level Environmental Factors Influence Employment for People with Disability? A Scoping Review
Source: Int J Environ Res Public Health. 2022 Jul 26;19(15):9082. doi: 10.3390/ijerph19159082 (PMC9330484; doi:10.3390/ijerph19159082)
Supplement: Supplementary file 1 [file ijerph-19-09082-s001.zip]

Archive with 1 entries (1 files):
- ijerph-1803401-supplementary.pdf
